# Supplementary material for: Measuring body dimensions of leopards (Panthera pardus) from camera trap photographs
Source: PeerJ. 2019 Sep 18;7:e7630. doi: 10.7717/peerj.7630 (PMC6754725; doi:10.7717/peerj.7630)
Supplement: Supplemental Information 2 [file peerj-07-7630-s002.r]

setwd("C:/Users/students/OneDrive - The Malilangwe Trust/Desktop")
morphometry<-read.csv(file.choose(), header = TRUE)
str(morphometry)
library(ggplot2)
ggplot(data = morphometry, aes(x = absolute.difference)) + geom_density() + facet_wrap(bodytype.measurement~posture)
library(lme4)
Model_1<-glmer(absolute.difference~bodytype.measurement+posture+sex+scaling.factor+(1|leopard.ID)+(1|station.ID),family=Gamma(link="log"),data=morphometry,control=glmerControl(optimizer="bobyqa",optCtrl=list(maxfun=2e5)))
summary(Model_1)
plot(fitted(Model_1), residuals(Model_1))
library(car)
Anova(Model_1)
Model_2<-glmer(absolute.difference~bodytype.measurement+posture+(1|leopard.ID)+(1|station.ID),family=Gamma(link="log"),data=morphometry,control=glmerControl(optimizer="bobyqa",optCtrl=list(maxfun=2e5)))
summary(Model_2)
library(lsmeans)
lsmeans<-lsmeans(Model_2,pairwise~bodytype.measurement*posture,adjust="tukey",type="response")
summary(lsmeans)
library(multcompView)
cld(lsmeans,alpha=0.05,Letters=c("abcdefghijklmnopqrstuvwxyz"))
plot(cld(lsmeans, Letters=c("abcdefghijklmnopqrstuvwxyz")))
